# Supplementary material for: Variation in spawning time promotes genetic variability in population responses to environmental change in a marine fish
Source: Conserv Physiol. 2015 Jul 2;3(1):cov027. doi: 10.1093/conphys/cov027 (PMC4778481; doi:10.1093/conphys/cov027)
Supplement: Supplementary Data [file cov027supp.zip]

Archive with 8 entries (8 files):
- cov027supp_fig1.pdf
- cov027supp_fig2.pdf
- cov027supp_table1.pdf
- cov027supp_table2.pdf
- cov027supp_table3.pdf
- cov027supp_table4.pdf
- cov027supp.pdf
- manifest.xml
