# Supplementary material for: Variation in spawning time promotes genetic variability in population responses to environmental change in a marine fish
Source: Conserv Physiol. 2015 Jul 2;3(1):cov027. doi: 10.1093/conphys/cov027 (PMC4778481; doi:10.1093/conphys/cov027)
Supplement: Supplementary Data [file cov027supp.zip › manifest.xml]

<?xml version="1.0" encoding="ISO-8859-1"?>
<!DOCTYPE datasupp PUBLIC "-//HIGHWIRE//DTD HighWire Data Supplement Manifest//EN" "http://schema.highwire.org/private/dtd/hwx/datasupplement_manifest.dtd">
<datasupp sitecode="conphys">
<resource type="resourceid">cov027</resource>
<linktext>Supplementary Data</linktext>
<title>Supplementary Data</title>
<description>Supplementary Data</description>
<file>
<filename>cov027supp_fig1.pdf</filename>
<linktext>Supplementary Figure 1</linktext>
<title>Supplementary Figure 1</title>
<description>pdf file</description>
</file>
<file>
<filename>cov027supp_fig2.pdf</filename>
<linktext>Supplementary Figure 2</linktext>
<title>Supplementary Figure 2</title>
<description>pdf file</description>
</file>
<file>
<filename>cov027supp_table1.pdf</filename>
<linktext>Supplementary Table 1</linktext>
<title>Supplementary Table 1</title>
<description>pdf file</description>
</file>
<file>
<filename>cov027supp_table2.pdf</filename>
<linktext>Supplementary Table 2</linktext>
<title>Supplementary Table 2</title>
<description>pdf file</description>
</file>
<file>
<filename>cov027supp_table3.pdf</filename>
<linktext>Supplementary Table 3</linktext>
<title>Supplementary Table 3</title>
<description>pdf file</description>
</file>
<file>
<filename>cov027supp_table4.pdf</filename>
<linktext>Supplementary Table 4</linktext>
<title>Supplementary Table 4</title>
<description>pdf file</description>
</file>
<file>
<filename>cov027supp.pdf</filename>
<linktext>Supplementary Data</linktext>
<title>Supplementary Data</title>
<description>Pdf file</description>
</file>
</datasupp>
